# Supplementary material for: Chitosan-Coated PLGA Nanoparticles Loaded with Peganum harmala Alkaloids with Promising Antibacterial and Wound Healing Activities
Source: Nanomaterials (Basel). 2021 Sep 18;11(9):2438. doi: 10.3390/nano11092438 (PMC8464825; doi:10.3390/nano11092438)
Supplement: Supplementary file 1 [file nanomaterials-11-02438-s001.zip]

Archive with 1 entries (1 files):
- nanomaterials-1360636-supplementary.pdf
